# Supplementary material for: Pericoronary Adipose Tissue Attenuation in Patients with Spontaneous Coronary Artery Dissection According to Emotional Versus Physical Triggers: An Analysis from the INSIGHT-SCAD Study
Source: J Cardiovasc Dev Dis. 2026 Apr 30;13(5):192. doi: 10.3390/jcdd13050192 (PMC13207271; doi:10.3390/jcdd13050192)
Supplement: Supplementary file 1 [file jcdd-13-00192-s001.zip]

Archive with 1 entries (1 files):
- jcdd-4211474-supplementary.pdf
